# Supplementary material for: Models and Outcomes of Multidisciplinary Clinics in Colorectal Cancer
Source: J Clin Med. 2024 Jun 28;13(13):3815. doi: 10.3390/jcm13133815 (PMC11242721; doi:10.3390/jcm13133815)
Supplement: Supplementary file 1 [file jcm-13-03815-s001.zip]

Archive with 1 entries (1 files):
- jcm-3005209-supplementary.pdf
